# Supplementary material for: Hyperflexing the horse’s neck: a systematic review and meta-analysis
Source: Sci Rep. 2024 Oct 2;14:22886. doi: 10.1038/s41598-024-72766-5 (PMC11446961; doi:10.1038/s41598-024-72766-5)
Supplement: Supplementary file 1 — Supplementary Material 1 [file 41598_2024_72766_MOESM1_ESM.xlsx]

## Sheet: Tabelle1
ExperimentID	Reference	Year	Laboratory	Total number of horses	Number of horses in hyperflexion	Type of study	Degree of BV	Positions studied BV	Number of positions	High HNP studied	Free HNP studied	Duration of BV	Situation	Halt	Walk	Trot/Canter	Method HNPs achieved	Breed	Dressagelevel	Horses used to Hyperflexion	Term used for Hyperflexion	Effect on gymnastics	Effect on welfare	gradual effect	Conclusions backed by data	Type of welfare effect	Neccessary precondition for effects
1	Bennett-Wimbush	2020	F	6	0	experimental	0	IFV	3	1	1	5400	standing	1	0	0	overcheck	racing	0	uk	.	-1	-1	yes	yes	physiologcia	no
2	vonBorsteletal	2009	W	15	15	experimental	2	BV	2	0	0	60	riding	0	1	1	drawreins	wb	2	no	rollkur	.	-1	yes	yes	physical	no
3	Bennett-Wimbush	2020	F	6	0	experimental	0	IFV	3	1	1	3600	standing	1	0	0	overcheck	racing	0	uk	.	.	-1	yes	yes	physiologcia	no
4	vonBorsteletal	2009	W	8	8	experimental	2	BV	2	0	0	360	riding	0	1	1	special	wb	2	no	rollkur	.	-1	no	yes	psychologcial	no
5	Bennett-Wimbush	2020	F	305	0	epidemiological	0	IFV	3	1	1	1	standing	1	0	0	overcheck	mix	0	uk	.	.	.	.	.	.	.
6	Veenetal	2018	N	11	11	experimental	0	AV	1	0	0	0	other	0	1	0	sidereins	wb	1	uk	headflex	.	.	.	.	.	no
7	Goetal	2014	A	21	19	experimental	2	BV	4	1	1	60	riding	0	0	1	reinpres	wb	2	yes	hyperflexion	0	-0.5	no	yes	physical	no
8	Zebischetal	2013	L	14	14	experimental	3	BV	4	0	1	900	riding	1	0	1	reinpres	wb	2	no	hyperflexion	.	-1	no	yes	physical	no
9	Sleutjensetal	2012	N	7	7	experimental	3	BVLBV	5	1	1	1440	lungeing	0	1	1	special	kwpn	1	yes	headflex	.	-1	yes	yes	physical	no
10	GomezAlvarezetal	2006	P	7	7	experimental	3	BV	6	1	1	10	treadmill	0	0	1	special	wb	3	uk	extreme	1	.	yes	yes	no	no
11	Berneretal	2012	AA	23	0	experimental	0	AV	3	1	1	0	standing	1	0	0	manual	mix	1	uk	headflex	.	.	.	.	.	no
12	McGreevyetal	2010	K	828	257	epidemiological	1	BV	2	0	1	1	riding	0	1	1	reinpres	wb	1	uk	extreme	.	-1	yes	no	physical	no
13	Nestadtetal	2015	C	5	5	experimental	3	BV	6	1	1	1	other	1	0	0	manual	mix	0	no	hyperflexion	-1	-1	no	no	physical	no
14	Sleutjensetal	2010	N	6	6	experimental	3	BVLBV	5	1	1	1	other	1	0	0	manual	kwpn	2	uk	headflex	0	-0.5	yes	no	physical	no
15	Claytonetal	2010	T	8	8	by-product	3	BVLBV	4	0	0	4	other	1	0	0	food	mix	1	uk	headflex	1	0	yes	yes	no	yes
16	Elgersmaetal	2010	N	7	7	experimental	3	BVLBV	6	1	1	1	other	1	1	0	sidereins	wb	2	uk	hyperflexion	.	-1	yes	no	physical	no
17	Sloetetal	2006	S	8	8	experimental	1	BV	2	0	1	360	riding	0	0	1	drawreins	kwpn	1	no	rollkur	1	0	no	no	no	no
18	Becker-Bircketal	2013	H	16	16	experimental	2	LBV	2	0	1	780	lungeing	0	1	1	sidereins	wb	2	no	hyperflexion	-1	0	no	yes	no	no
19	Wijnbergetal	2010	N	7	7	experimental	3	LBV	5	1	1	1140	lungeing	0	1	1	special	kwpn	2	yes	angle	0	.	yes	yes	.	no
20	Lashley	2014	T	30	30	epidemiological	1	BV	2	0	0	600	riding	0	0	1	reinpres	wb	3	yes	angle	1	.	yes	yes	.	no
21	Rhodinetal	2005	P	8	8	experimental	2	BV	3	0	1	10	treadmill	0	1	1	special	wb	2	uk	headflex	1	.	no	yes	.	no
22	Rhodinetal	2009	P	7	7	experimental	2	BVLBV	5	1	1	9	riding	0	0	1	special	wb	3	uk	angle	0	0	no	yes	no	no
23	Kattelans	2012	R	10	10	experimental	3	BV	3	0	1	12	treadmill	0	1	1	sidereins	wb	2	uk	hyperflexion	1	-1	yes	yes	physical	no
24	Waldernetal	2009	P	7	7	experimental	3	BVLBV	6	1	1	20	treadmill	0	1	1	special	wb	3	yes	headflex	0	.	no	yes	physical	no
25	Weishauptetal	2006	P	7	7	experimental	3	BVLBV	6	1	1	20	riding	0	1	1	reinpres	wb	3	uk	angle	0.5	.	yes	yes	.	no
26	Halletal	2014	Q	10	5	by-product	1	BV	10	1	1	600	riding	1	1	1	reinpres	mix	1	uk	angle	.	-1	yes	yes	psychologcial	no
27	Zebischetal	2013	L	18	18	experimental	2	BV	2	0	0	900	riding	0	0	1	reinpres	wb	2	no	hyperflexion	0	-1	no	yes	both	no
28	Christensenetal	2014	X	15	15	experimental	2	LBV	3	0	0	600	riding	0	1	1	reinpres	wb	2	yes	LDR	.	-1	yes	yes	both	no
29	Smietetal	2014	N	7	7	experimental	3	BVLBV	5	1	1	2040	lungeing	0	1	1	sidereins	kwpn	2	yes	hyperflexion	1	-0.5	yes	yes	psychologcial	no
30	vanBreda	2006	U	12	5	experimental	2	LBV	2	0	0	1460	riding	1	1	1	reinpres	wb	3	yes	extreme	1	1	no	yes	no	no
31	Bornmannetal	2018	J	570	570	epidemiological	1	BV	4	1	0	1	riding	0	.	1	reinpres	mix	1	uk	behindvertical	-1	.	.	no	.	no
32	Egenvalletal	2020	P	7	7	experimental	3	BVLBV	6	1	1	20	treadmill	0	1	0	special	wb	3	uk	overflexed	0	.	no	.	.	no
33	Casparetal	2015	K	0	0	survey	3	BVLBV	6	1	1	1	pictures	1	0	0	special	mix	uk	uk	behindvertical	-1	.	no	yes	physical	no
34	Gorecka-Bruzda	2015	O	50	.	by-product	1	BV	2	0	0	331	riding	1	0	1	reinpres	wb	3	yes	behindvertical	0	0	.	yes	psychologcial	no
35	Dippeletal	2019	D	10	10	experimental	3	BV	3	0	1	1	other	1	0	0	manual	mix	uk	uk	hyperflexion	-1	-1	yes	yes	physical	no
36	Dysonetal	2021	G	150	98	epidemiological	1	BV	3	0	0	10	riding	1	1	1	reinpres	mix	3	uk	behindvertical	-1	0	.	yes	both	no
37	Dysonetal	2020	G	60	21	experimental	1	BV	3	0	0	250	riding	0	1	1	reinpres	mix	1	uk	behindvertical	0	.	.	.	.	.
38	Hamiltonetal	2022	Q	75	75	epidemiological	1	BV	5	0	0	600	riding	1	1	1	reinpres	mix	1	uk	behindvertical	1	-1	.	yes	both	no
39	Kienapfeletal	2011	E	60	30	experimental	1	BV	2	0	0	180	riding	1	1	1	reinpres	wb	2	uk	hyperflexion	0	-1	no	yes	psychologcial	no
40	Kienapfeletal	2014	E	171	60	epidemiological	1	BV	3	0	0	180	riding	1	1	1	reinpres	wb	2	uk	hyperflexion	0	-1	yes	yes	psychologcial	no
41	Kienapfel	2014	E	5	5	experimental	3	BV	3	0	1	7.6	ridelung	0	1	1	special	wb	2	no	hyperflexion	-1	-1	no	yes	physical	no
42	KienapfelandPreuschoft	2011	E	25	25	by-product	2	BV	7	1	1	30	standing	1	0	0	sidereins	mix	1	uk	hyperflexion	.	-0.5	no	no	.	no
43	Kienapfeletal	2024	E	49	48	epidemiological	1	BV	2	0	0	180	riding	0	0	1	reinpres	mix	3	uk	hyperflexion	0	-1	no	yes	psychologcial	no
44	Toftetal	2020	Y	13	13	experimental	3	BVLBV	4	0	1	150	riding	1	1	1	reinpres	wb	3	no	hyperflexionLDR	.	-0.5	yes	yes	physical	no
45	KonigVonBorsteletal	2011	W	36	8	by-product	1	BV	2	0	0	1200	riding	1	1	1	reinpres	wb	3	uk	angle	0.5	-1	no	no	psychologcial	no
46	Rhodinetal	2018	P	7	7	experimental	2	BVLBV	6	1	1	15	riding	0	1	0	drawreins	wb	3	uk	angle	0.5	.	.	yes	.	no
47	Fjordbakketal	2013	B	50	0	experimental	0	AV	2	0	1	0	standing	1	0	0	manual	racing	0	uk	.	.	-1	no	.	physical	yes
48	Petscheetal	1995	I	5	0	experimental	0	AV	3	0	1	0	treadmill	0	0	1	sidereins	racing	1	uk	headflex	-1	.	no	yes	physical	no
49	gorecka-Bruzda	2015	O	100	1	by-product	1	BV	2	0	0	68	riding	1	0	1	reinpres	wb	1	yes	behindvertical	.	0	.	yes	psychologcial	no
50	Strandetal	2009	B	11	0	experimental	0	AV	2	0	1	0	treadmill	0	0	1	sidereins	racing	0	uk	headflex	-1	-1	.	yes	physical	yes
51	Cehaketal	2010	A	15	0	experimental	0	AV	9	1	1	0	standing	1	0	0	manual	mix	1	uk	hyperflexion	-1	-1	yes	yes	physical	no
52	Goetal	2014	A	35	35	experimental	1	BV	3	0	1	1	riding	1	1	1	reinpres	wb	1	yes	hyperflexion	0	-1	yes	yes	physical	no
53	vanErck	2011	M	129	129	experimental	1	BV	2	0	1	900	riding	0	1	1	reinpres	wb	2	uk	headflex	0	-1	yes	yes	physical	yes
54	Goetal	2014	A	58	54	experimental	3	BV	4	1	1	180	riding	1	0	1	reinpres	wb	1	uk	hyperflexion	0	0	maybe	yes	.	no
55	Maskoetal	2019	Z	16	0	experimental	0	AV	4	0	1	0	lunging	0	1	1	special	wb	1	no	angle	.	.	yes	yes	.	no
56	Maskoetal	2020	Z	16	0	experimental	0	AV	4	0	1	0	lunging	0	1	1	special	wb	1	no	angle	.	.	yes	yes	.	no
57	Tilley	2023	V	20	20	experimental	1	BV	2	0	0	2400	riding	0	1	1	reinpres	wb	1	no	pollflex	.	-1	maybe	yes	both	nobutworse
58	Tilley	2023	V	20	20	experimental	1	BV	2	0	0	2400	riding	0	1	1	reinpres	wb	2	yes	pollflex	.	-1	maybe	yes	both	nobutworse
